# Supplementary material for: Application of Trichoderma Hz36 and Hk37 as Biocontrol Agents against Clubroot Caused by Plasmodiophora brassicae
Source: J Fungi (Basel). 2022 Jul 26;8(8):777. doi: 10.3390/jof8080777 (PMC9331738; doi:10.3390/jof8080777)
Supplement: Supplementary file 1 [file jof-08-00777-s001.zip]

Archive with 1 entries (1 files):
- jof-1804414-supplementary.pdf
